# Supplementary material for: Physiology and Gene Expression Analysis of Potato (Solanum tuberosum L.) in Salt Stress
Source: Plants (Basel). 2022 Jun 14;11(12):1565. doi: 10.3390/plants11121565 (PMC9229698; doi:10.3390/plants11121565)
Supplement: Supplementary file 1 [file plants-11-01565-s001.zip]

Archive with 1 entries (1 files):
- Supplementary tables and figure.pdf
